# Supplementary material for: Accelerating Density Functional Calculation of Adatom Adsorption on Graphene via Machine Learning
Source: Materials (Basel). 2023 Mar 26;16(7):2633. doi: 10.3390/ma16072633 (PMC10095669; doi:10.3390/ma16072633)
Supplement: Supplementary file 1 [file materials-16-02633-s001.zip]

Archive with 2 entries (2 files):
- Supplementary Material_S1.pdf
- Supplementary Material_S2.xlsx
